# Supplementary material for: Chromosomal microarray analysis in developmental delay and intellectual disability with comorbid conditions
Source: BMC Med Genomics. 2018 May 24;11:49. doi: 10.1186/s12920-018-0368-4 (PMC5968608; doi:10.1186/s12920-018-0368-4)
Supplement: Supplementary file 1 — Table S1. The chromosomal location, type and size of pathogenic CNVs reported in this study. (XLSX 31 kb) [file 12920_2018_368_MOESM1_ESM.xlsx]

## Sheet: pCNVs
PatientID	Gender	CNV interpretation	CNV	Position	Size/kb	Type	Copy Number
1	Female	Pathogenic	arr[hg19] 1q23.3q25.2(164,207,722-178,339,436)x1	chr1:164207722-178339436	14131.7	Loss	1
2	Female	Pathogenic	arr[hg19] 1q21.1q21.2(145,083,850-147,897,962)x3	chr1:145083850-147897962	2814.11	Gain	3
3	Female	Pathogenic	arr[hg19] 1p36.33p36.31(849,466-6,163,727)x1	chr1:849466-6163727	5314.26	Loss	1
4	Female	Pathogenic	arr[hg19] 1q43q44(239,592,871-249,198,925)x1	chr1:239592871-249198925	9606.05	Loss	1
4	Female	Pathogenic	arr[hg19] 3q28q29(187,934,835-197,851,986)x3	chr3:187934835-197851986	9917.15	Gain	3
5	Male	Pathogenic	arr[hg19] 1q21.1q21.2(146,105,170-147,856,007)x1	chr1:146105170-147856007	1750.84	Loss	1
6	Female	Pathogenic	arr[hg19] 1q43q44(238,986,503-249,224,684)x1	chr1:238986503-249224684	10238.2	Loss	1
7	Male	Pathogenic	arr[hg19] 1q43q44(241,272,735-245,572,794)x1	chr1:241272735-245572794	4300.06	Loss	1
8	Female	Pathogenic	arr[hg19] 1q42.11q42.13(224,472,814-229,532,185)x1	chr1:224472814-229532185	5059.37	Loss	1
9	Female	Pathogenic	arr[hg19] 1q44(243,908,946-246,761,153)x1	chr1:243908946-246761153	2852.21	Loss	1
10	Female	Pathogenic	arr[hg19] 1p36.33p36.32(849,466-2,579,267)x1	chr1:849466-2579267	1729.8	Loss	1
11	Female	Pathogenic	arr[hg19] 2p16.3(51,047,024-51,157,368)x1	chr2:51047024-51157368	110.344	Loss	1
12	Male	Pathogenic	arr[hg19] 2q24.3(164,206,054-166,264,742)x1	chr2:164206054-166264742	2058.69	Loss	1
13	Female	Pathogenic	arr[hg19] 2q33.3q34(206,631,319-214,599,587)x1	chr2:206631319-214599587	7968.27	Loss	1
14	Female	Pathogenic	arr[hg19] 2q24.3q31.1(163,723,076-173,904,547)x1	chr2:163723076-173904547	10181.5	Loss	1
15	Female	Pathogenic	arr[hg19] 2q32.2q37.3(190,830,272-242,782,258)x3	chr2:190830272-242782258	51952	Gain	3
16	Female	Pathogenic	arr[hg19] 2q37.1q37.3(232,607,539-242,782,258)x1	chr2:232607539-242782258	10174.7	Loss	1
17	Female	Pathogenic	arr[hg19] 13q33.3q34(109,133,490-115,107,733)x1	chr13:109133490-115107733	5974.24	Loss	1
17	Female	Pathogenic	arr[hg19] 2p25.3p23.3(12,770-24,317,045)x3	chr2:12770-24317045	24304.3	Gain	3
18	Female	Pathogenic	arr[hg19] 2p24.1p23.3(21,231,523-26,008,837)x1	chr2:21231523-26008837	4777.31	Loss	1
19	Male	Pathogenic	arr[hg19] 2q31.2q32.3(179,226,458-192,872,593)x1	chr2:179226458-192872593	13646.1	Loss	1
20	Female	Pathogenic	arr[hg19] 2p25.3(139,440-2,417,491)x1	chr2:139440-2417491	2278.05	Loss	1
21	Male	Pathogenic	arr[hg19] 12p13.33(173,786-2,121,136)x1	chr12:173786-2121136	1947.35	Loss	1
21	Male	Pathogenic	arr[hg19] 3p26.3p25.3(61,891-10,627,703)x3	chr3:61891-10627703	10565.8	Gain	3
22	Male	Pathogenic	arr[hg19] 3q23q24(140,143,455-144,023,554)x1	chr3:140143455-144023554	3880.1	Loss	1
23	Male	Pathogenic	arr[hg19] 3p26.3p25.2(61,891-12,422,262)x1	chr3:61891-12422262	12360.4	Loss	1
24	Male	Pathogenic	arr[hg19] 3p26.3p25.3(556,046-9,870,414)x1	chr3:556046-9870414	9314.37	Loss	1
25	Female	Pathogenic	arr[hg19] 3q11.2(94,825,996-96,007,853)x1	chr3:94825996-96007853	1181.86	Loss	1
25	Female	Pathogenic	arr[hg19] 3q26.32q26.33(176,808,757-181,991,496)x1	chr3:176808757-181991496	5182.74	Loss	1
26	Male	Pathogenic	arr[hg19] 3q27.1q29(183,137,420-195,455,863)x1	chr3:183137420-195455863	12318.4	Loss	1
27	Female	Pathogenic	arr[hg19] 3q28q29(190,469,583-193,995,515)x3	chr3:190469583-193995515	3525.93	Gain	3
27	Female	Pathogenic	arr[hg19] 3q27.1q28(184,268,193-190,462,027)x1	chr3:184268193-190462027	6193.83	Loss	1
28	Male	Pathogenic	arr[hg19] 3p14.1p13(69,664,088-73,567,184)x1	chr3:69664088-73567184	3903.1	Loss	1
29	Male	Pathogenic	arr[hg19] 3p26.3p26.2(61,891-3,889,736)x1	chr3:61891-3889736	3827.84	Loss	1
29	Male	Pathogenic	arr[hg19] 11q22.3q25(103,336,010-134,938,470)x3	chr11:103336010-134938470	31602.5	Gain	3
30	Female	Pathogenic	arr[hg19] 3p21.31p14.3(50,433,099-56,851,844)x3	chr3:50433099-56851844	6418.74	Gain	3
31	Female	Pathogenic	arr[hg19] 4p16.1p15.32(10,240,059-15,711,538)x3	chr4:10240059-15711538	5471.48	Gain	3
31	Female	Pathogenic	arr[hg19] 4p16.1(6,938,203-10,223,615)x3	chr4:6938203-10223615	3285.41	Gain	3
31	Female	Pathogenic	arr[hg19] 6q27(167,411,143-170,919,482)x1	chr6:167411143-170919482	3508.34	Loss	1
31	Female	Pathogenic	arr[hg19] 4p16.3p16.1(68,345-6,930,968)x3	chr4:68345-6930968	6862.62	Gain	3
32	Female	Pathogenic	arr[hg19] 4p16.3(68,345-2,857,329)x1	chr4:68345-2857329	2788.98	Loss	1
33	Male	Pathogenic	arr[hg19] 4p16.3(68,345-964,416)x1	chr4:68345-964416	896.071	Loss	1
33	Male	Pathogenic	arr[hg19] 4p16.3(985,264-2,197,145)x1	chr4:985264-2197145	1211.88	Loss	1
33	Male	Pathogenic	arr[hg19] 17q25.1q25.3(74,149,324-81,041,938)x3	chr17:74149324-81041938	6892.61	Gain	3
34	Male	Pathogenic	arr[hg19] 4p16.3p15.31(68,345-19,043,350)x1	chr4:68345-19043350	18975	Loss	1
35	Male	Pathogenic	arr[hg19] 6q21q22.31(114,267,954-121,469,620)x3	chr6:114267954-121469620	7201.67	Gain	3
35	Male	Pathogenic	arr[hg19] 4p16.3p15.2(68,345-26,648,806)x3	chr4:68345-26648806	26580.5	Gain	3
36	Female	Pathogenic	arr[hg19] 4p16.3(68,345-4,451,283)x1	chr4:68345-4451283	4382.94	Loss	1
37	Male	Pathogenic	arr[hg19] 11q24.1q25(122,384,238-134,937,416)x1	chr11:122384238-134937416	12553.2	Loss	1
37	Male	Pathogenic	arr[hg19] 4p16.3p15.1(68,345-33,907,346)x3	chr4:68345-33907346	33839	Gain	3
38	Male	Pathogenic	arr[hg19] 8p23.3(158,048-590,816)x4	chr8:158048-590816	432.768	Gain	4
38	Male	Pathogenic	arr[hg19] 8p23.3p23.1(606,451-6,999,114)x3	chr8:606451-6999114	6392.66	Gain	3
38	Male	Pathogenic	arr[hg19] 4p16.3(68,345-4,075,921)x1	chr4:68345-4075921	4007.58	Loss	1
39	Female	Pathogenic	arr[hg19] 4q32.2q32.3(163,226,409-166,822,850)x3	chr4:163226409-166822850	3596.44	Gain	3
40	Male	Pathogenic	arr[hg19] 4q32.3(166,669,896-168,646,965)x1	chr4:166669896-168646965	1977.07	Loss	1
40	Male	Pathogenic	arr[hg19] 1p31.3p31.1(68,156,365-71,817,528)x1	chr1:68156365-71817528	3661.16	Loss	1
40	Male	Pathogenic	arr[hg19] 11q14.1q14.3(81,498,260-88,567,769)x1	chr11:81498260-88567769	7069.51	Loss	1
41	Female	Pathogenic	arr[hg19] 18q21.33q23(60,031,598-78,014,123)x1	chr18:60031598-78014123	17982.5	Loss	1
41	Female	Pathogenic	arr[hg19] 4q32.1q35.2(159,390,638-190,957,473)x3	chr4:159390638-190957473	31566.8	Gain	3
42	Female	Pathogenic	arr[hg19] 4p16.3(68,345-2,853,352)x1	chr4:68345-2853352	2785.01	Loss	1
42	Female	Pathogenic	arr[hg19] 2q37.1q37.3(233,854,760-242,783,384)x3	chr2:233854760-242783384	8928.62	Gain	3
43	Male	Pathogenic	arr[hg19] 4p16.3p16.1(68,345-6,361,632)x1	chr4:68345-6361632	6293.29	Loss	1
44	Male	Pathogenic	arr[hg19] 4q21.1q21.22(78,055,544-83,639,461)x1	chr4:78055544-83639461	5583.92	Loss	1
45	Male	Pathogenic	arr[hg19] 5q14.3(87,066,096-87,966,725)x1	chr5:87066096-87966725	900.629	Loss	1
45	Male	Pathogenic	arr[hg19] 5q33.2q34(154,353,011-161,072,833)x1	chr5:154353011-161072833	6719.82	Loss	1
46	Female	Pathogenic	arr[hg19] 5p14.1p13.3(25,278,469-30,931,839)x3	chr5:25278469-30931839	5653.37	Gain	3
46	Female	Pathogenic	arr[hg19] 5p15.33p14.3(113,576-19,048,620)x1	chr5:113576-19048620	18935	Loss	1
47	Female	Pathogenic	arr[hg19] 5q15(92,424,106-94,066,268)x1	chr5:92424106-94066268	1642.16	Loss	1
48	Male	Pathogenic	arr[hg19] 10q26.3(131,555,614-131,625,038)x1	chr10:131555614-131625038	69.424	Loss	1
48	Male	Pathogenic	arr[hg19] 2q13(111,382,573-113,111,856)x1	chr2:111382573-113111856	1729.28	Loss	1
48	Male	Pathogenic	arr[hg19] 5p15.33p15.1(113,576-17,852,145)x1	chr5:113576-17852145	17738.6	Loss	1
49	Female	Pathogenic	arr[hg19] 5p15.2p14.1(10,011,927-27,050,384)x1	chr5:10011927-27050384	17038.5	Loss	1
50	Female	Pathogenic	arr[hg19] 18p11.32p11.31(136,226-6,959,407)x1	chr18:136226-6959407	6823.18	Loss	1
50	Female	Pathogenic	arr[hg19] 5p15.33p14.2(113,576-24,569,246)x3	chr5:113576-24569246	24455.7	Gain	3
51	Male	Pathogenic	arr[hg19] 5p15.33(113,576-1,261,709)x1	chr5:113576-1261709	1148.13	Loss	1
51	Male	Pathogenic	arr[hg19] 5p15.33p15.31(1,262,425-6,667,905)x1	chr5:1262425-6667905	5405.48	Loss	1
51	Male	Pathogenic	arr[hg19] 5p15.31p14.1(6,873,959-27,493,258)x1	chr5:6873959-27493258	20619.3	Loss	1
52	Male	Pathogenic	arr[hg19] 3q22.1(130,451,538-131,638,046)x1	chr3:130451538-131638046	1186.51	Loss	1
52	Male	Pathogenic	arr[hg19] 5p13.2(35,419,952-38,167,488)x3	chr5:35419952-38167488	2747.54	Gain	3
53	Female	Pathogenic	arr[hg19] 8p23.3p23.1(158,048-6,999,114)x1	chr8:158048-6999114	6841.07	Loss	1
53	Female	Pathogenic	arr[hg19] 8p23.1p21.3(12,490,998-23,256,845)x3	chr8:12490998-23256845	10765.8	Gain	3
53	Female	Pathogenic	arr[hg19] 6p25.3p22.3(383,951-17,194,391)x3	chr6:383951-17194391	16810.4	Gain	3
54	Female	Pathogenic	arr[hg19] 7q11.23(72,701,084-74,142,190)x1	chr7:72701084-74142190	1108.86	Loss	1
55	Male	Pathogenic	arr[hg19] 7q11.23(72,577,010-74,399,968)x3	chr7:72577010-74399968	1822.96	Gain	3
56	Female	Pathogenic	arr[hg19] 7q11.23(72,718,277-74,142,190)x1	chr7:72718277-74142190	1423.91	Loss	1
57	Male	Pathogenic	arr[hg19] 7q11.23(72,713,282-74,141,528)x1	chr7:72713282-74141528	1428.25	Loss	1
58	Female	Pathogenic	arr[hg19] 7q11.23(72,701,018-74,141,493)x1	chr7:72701018-74141493	6293.29	Loss	1
59	Female	Pathogenic	arr[hg19] 7q31.1q32.1(113,646,276-128,956,702)x1	chr7:113646276-128956702	15310.4	Loss	1
60	Female	Pathogenic	arr[hg19] 7p14.3p14.1(32,609,396-39,708,906)x1	chr7:32609396-39708906	7099.51	Loss	1
61	Female	Pathogenic	arr[hg19] 7q11.23(72,589,903-74,297,923)x1	chr7:72589903-74297923	1708.02	Loss	1
62	Female	Pathogenic	arr[hg19] 7q11.22(69,955,482-70,217,682)x1	chr7:69955482-70217682	262.2	Loss	1
63	Female	Pathogenic	arr[hg19] 7q34q36.3(140,973,500-159,119,707)x1	chr7:140973500-159119707	18146.2	Loss	1
64	Female	Pathogenic	arr[hg19] 7q11.22q11.23(70,236,723-72,383,418)x1	chr7:70236723-72383418	2146.7	Loss	1
65	Male	Pathogenic	arr[hg19] 7q31.33q32.3(125,241,871-131,005,890)x1	chr7:125241871-131005890	5764.02	Loss	1
66	Male	Pathogenic	arr[hg19] 7q11.23(72,718,277-74,141,603)x1	chr7:72718277-74141603	1423.33	Loss	1
67	Male	Pathogenic	arr[hg19] 7q11.22(70,105,229-70,203,625)x1	chr7:70105229-70203625	98.396	Loss	1
68	Male	Pathogenic	arr[hg19] 7q11.23(72,741,839-74,136,633)x3	chr7:72741839-74136633	1394.79	Gain	3
69	Male	Pathogenic	arr[hg19] 7q11.23(72,718,277-74,142,190)x1	chr7:72718277-74142190	1423.91	Loss	1
70	Female	Pathogenic	arr[hg19] 7q11.23(72,611,954-74,287,433)x1	chr7:72611954-74287433	1675.48	Loss	1
71	Female	Pathogenic	arr[hg19] 7q11.23(72,700,996-74,142,190)x1	chr7:72700996-74142190	1441.19	Loss	1
72	Male	Pathogenic	arr[hg19] 7q11.23(72,718,123-74,141,746)x1	chr7:72718123-74141746	1423.62	Loss	1
73	Female	Pathogenic	arr[hg19] 7q11.23(72,701,018-74,142,190)x1	chr7:72701018-74142190	1441.17	Loss	1
74	Female	Pathogenic	arr[hg19] 7q11.23(72,650,240-74,142,190)x1	chr7:72650240-74142190	1491.95	Loss	1
75	Female	Pathogenic	arr[hg19] 7q35q36.3(143,425,718-159,106,487)x1	chr7:143425718-159106487	15680.8	Loss	1
76	Female	Pathogenic	arr[hg19] 7q11.23(72,701,098-74,136,633)x1	chr7:72701098-74136633	1435.54	Loss	1
77	Female	Pathogenic	arr[hg19] 7q11.23(72,700,127-74,142,190)x1	chr7:72700127-74142190	1442.06	Loss	1
78	Female	Pathogenic	arr[hg19] 7p21.1(19,104,203-19,178,719)x1	chr7:19104203-19178719	74.516	Loss	1
79	Male	Pathogenic	arr[hg19] 7q11.23(72,677,301-74,242,132)x3	chr7:72677301-74242132	1564.83	Gain	3
80	Female	Pathogenic	arr[hg19] 7q11.23(72,700,524-74,142,190)x1	chr7:72700524-74142190	1441.67	Loss	1
81	Female	Pathogenic	arr[hg19] 7q11.23(72,668,413-74,142,215)x1	chr7:72668413-74142215	1473.8	Loss	1
82	Female	Pathogenic	arr[hg19] 7q11.23(72,718,277-74,141,746)x1	chr7:72718277-74141746	1423.47	Loss	1
83	Female	Pathogenic	arr[hg19] 7q11.23(72,692,112-74,154,209)x1	chr7:72692112-74154209	1462.1	Loss	1
84	Male	Pathogenic	arr[hg19] 7q11.23(72,749,941-74,154,209)x1	chr7:72749941-74154209	1404.27	Loss	1
85	Male	Pathogenic	arr[hg19] 7p21.2p12.1(14,360,033-50,978,130)x3	chr7:14360033-50978130	36618.1	Gain	3
86	Female	Pathogenic	arr[hg19] 6p25.3(156,974-1,506,156)x3	chr6:156974-1506156	1349.18	Gain	3
86	Female	Pathogenic	arr[hg19] 7q36.1q36.3(149,265,929-159,119,707)x1	chr7:149265929-159119707	9853.78	Loss	1
87	Male	Pathogenic	arr[hg19] 7q11.23(72,589,515-74,366,738)x1	chr7:72589515-74366738	1777.22	Loss	1
88	Male	Pathogenic	arr[hg19] 7q11.23(72,650,120-74,217,791)x1	chr7:72650120-74217791	1567.67	Loss	1
89	Female	Pathogenic	arr[hg19] 7q11.23(72,691,260-74,142,190)x1	chr7:72691260-74142190	1450.93	Loss	1
90	Female	Pathogenic	arr[hg19] 7q11.23(72,692,112-74,154,209)x1	chr7:72692112-74154209	1462.1	Loss	1
91	Male	Pathogenic	arr[hg19] 7q11.23(72,691,242-74,141,493)x1	chr7:72691242-74141493	1450.25	Loss	1
92	Male	Pathogenic	arr[hg19] 7q11.23(72,691,242-74,143,240)x1	chr7:72691242-74143240	1452	Loss	1
93	Male	Pathogenic	arr[hg19] 7q11.23(72,723,370-74,154,209)x1	chr7:72723370-74154209	1430.84	Loss	1
94	Male	Pathogenic	arr[hg19] 7q11.23(72,701,018-74,142,190)x1	chr7:72701018-74142190	1441.17	Loss	1
95	Female	Pathogenic	arr[hg19] 7q11.23(72,691,242-74,141,603)x1	chr7:72691242-74141603	1450.36	Loss	1
96	Male	Pathogenic	arr[hg19] 8p23.3(158,048-1,658,501)x3	chr8:158048-1658501	1500.45	Gain	3
96	Male	Pathogenic	arr[hg19] 8p23.3p23.1(1,668,896-10,326,438)x3	chr8:1668896-10326438	8657.54	Gain	3
96	Male	Pathogenic	arr[hg19] 8p23.1p12(10,331,753-29,886,483)x3	chr8:10331753-29886483	19554.7	Gain	3
97	Male	Pathogenic	arr[hg19] 9p24.3p13.1(258,491-38,771,831)x3	chr9:258491-38771831	38513.3	Gain	3
98	Male	Pathogenic	arr[hg19] 9q34.3(139,911,527-141,020,389)x1	chr9:139911527-141020389	1108.86	Loss	1
99	Male	Pathogenic	arr[hg19] 10q26.2q26.3(127,938,704-135,426,386)x1	chr10:127938704-135426386	7487.68	Loss	1
99	Male	Pathogenic	arr[hg19] 9p24.3p21.3(208,454-22,866,049)x3	chr9:208454-22866049	22657.6	Gain	3
100	Male	Pathogenic	arr[hg19] 9p24.3p22.2(203,861-16,675,439)x1	chr9:203861-16675439	16471.6	Loss	1
101	Male	Pathogenic	arr[hg19] 10p14p12.31(11,329,235-22,228,707)x1	chr10:11329235-22228707	10899.5	Loss	1
102	Male	Pathogenic	arr[hg19] 10q26.13q26.3(124,417,655-135,426,386)x1	chr10:124417655-135426386	11008.7	Loss	1
103	Male	Pathogenic	arr[hg19] 10q26.2q26.3(130,392,131-135,427,143)x1	chr10:130392131-135427143	5035.01	Loss	1
103	Male	Pathogenic	arr[hg19] 12q24.31q24.33(123,840,559-133,777,902)x3	chr12:123840559-133777902	9937.34	Gain	3
104	Female	Pathogenic	arr[hg19] 10q26.13q26.3(127,441,438-135,427,143)x1	chr10:127441438-135427143	7985.7	Loss	1
104	Female	Pathogenic	arr[hg19] 8q22.2q24.3(99,804,212-146,295,771)x3	chr8:99804212-146295771	46491.6	Gain	3
105	Male	Pathogenic	arr[hg19] 4q32.3q34.1(168,965,876-174,420,903)x3	chr4:168965876-174420903	5455.03	Gain	3
105	Male	Pathogenic	arr[hg19] 10p14p13(9,152,267-17,137,293)x1	chr10:9152267-17137293	7985.03	Loss	1
106	Male	Pathogenic	arr[hg19] 11q24.1q25(122,278,530-134,811,911)x1	chr11:122278530-134811911	12533.4	Loss	1
107	Female	Pathogenic	arr[hg19] 11p13(31,426,941-35,919,219)x1	chr11:31426941-35919219	4492.28	Loss	1
108	Male	Pathogenic	arr[hg19] 11p15.1p13(21,098,098-36,093,206)x1	chr11:21098098-36093206	14995.1	Loss	1
109	Female	Pathogenic	arr[hg19] 11q13.4q14.1(71,758,664-79,169,497)x1	chr11:71758664-79169497	7410.83	Loss	1
110	Male	Pathogenic	arr[hg19] 11p15.4(2,968,860-9,611,292)x3	chr11:2968860-9611292	6642.43	Gain	3
111	Female	Pathogenic	arr[hg19] 11p15.5p15.4(1,946,644-4,242,111)x3	chr11:1946644-4242111	2295.47	Gain	3
112	Male	Pathogenic	arr[hg19] 12p13.33(191,242-640,040)x1	chr12:191242-640040	448.798	Loss	1
112	Male	Pathogenic	arr[hg19] 20p13(61,568-1,590,245)x3	chr20:61568-1590245	1528.68	Gain	3
112	Male	Pathogenic	arr[hg19] 20p13p12.1(1,598,092-13,165,216)x3	chr20:1598092-13165216	11567.1	Gain	3
113	Female	Pathogenic	arr[hg19] 12p13.33p11.22(447,750-29,347,868)x3	chr12:447750-29347868	28900.1	Gain	3
114	Male	Pathogenic	arr[hg19] 13q21.31q31.3(63,187,783-93,266,080)x1	chr13:63187783-93266080	30078.3	Loss	1
115	Male	Pathogenic	arr[hg19] 13q21.33q31.2(69,340,620-87,769,055)x1	chr13:69340620-87769055	18428.4	Loss	1
116	Male	Pathogenic	arr[hg19] 13q33.1q34(102,553,073-115,107,733)x1	chr13:102553073-115107733	12554.7	Loss	1
117	Female	Pathogenic	arr[hg19] 13q11q34(19436286-115107733)	chr13:19436286-115107733	95671	Gain	3
118	Female	Pathogenic	arr[hg19] 13q11q34(19,436,286-115,107,733)x3	chr13:19436286-115107733	95671.4	Gain	3
119	Female	Pathogenic	arr[hg19] 14q32.31q32.33(102,396,125-107,285,437)x1	chr14:102396125-107285437	4889.31	Loss	1
120	Male	Pathogenic	arr[hg19] 14q11.2(20,516,277-22,207,424)x1	chr14:20516277-22207424	1691.15	Loss	1
122	Male	Pathogenic	arr[hg19] 15q11.2(25,236,395-25,392,077)x1	chr15:25236395-25392077	155.682	Loss	1
123	Male	Pathogenic	arr[hg19] 15q12q13.1(26,035,609-28,534,245)x1	chr15:26035609-28534245	2498.64	Loss	1
123	Male	Pathogenic	arr[hg19] 15q11.2q12(23,620,191-26,035,081)x1	chr15:23620191-26035081	2414.89	Loss	1
124	Male	Pathogenic	arr[hg19] 15q26.3(100,384,057-102,429,112)x1	chr15:100384057-102429112	2045.06	Loss	1
125	Female	Pathogenic	arr[hg19] 15q11.2q13.1(23,290,787-28,540,345)x1	chr15:23290787-28540345	5249.56	Loss	1
126	Male	Pathogenic	arr[hg19] 15q11.2q13.1(23,290,862-28,988,860)x1	chr15:23290862-28988860	5698	Loss	1
127	Female	Pathogenic	arr[hg19] 15q11.2q13.1(22,770,421-28,545,355)x1	chr15:22770421-28545355	5774.93	Loss	1
128	Male	Pathogenic	arr[hg19] 15q11.2q13.1(22,770,421-28,928,730)x3	chr15:22770421-28928730	6158.31	Gain	3
129	Male	Pathogenic	arr[hg19] 15q21.3q22.2(56,938,298-61,806,136)x1	chr15:56938298-61806136	4867.84	Loss	1
130	Male	Pathogenic	arr[hg19] 15q11.2q13.1(22,770,421-28,928,730)x1	chr15:22770421-28928730	6158.31	Loss	1
131	Female	Pathogenic	arr[hg19] 15q11.2q13.1(23,290,787-28,540,345)x1	chr15:23290787-28540345	5249.56	Loss	1
132	Female	Pathogenic	arr[hg19] 15q11.2q13.1(22,770,421-28,962,791)x1	chr15:22770421-28962791	6192.37	Loss	1
133	Female	Pathogenic	arr[hg19] 15q11.2q13.1(22,770,421-28,915,864)x1	chr15:22770421-28915864	6145.44	Loss	1
134	Male	Pathogenic	arr[hg19] 15q11.2q13.1(22,770,421-28,981,826)x1	chr15:22770421-28981826	6211.4	Loss	1
135	Female	Pathogenic	arr[hg19] 15q11.2q13.1(23,290,787-28,540,345)x1	chr15:23290787-28540345	5249.56	Loss	1
136	Female	Pathogenic	arr[hg19] 15q11.2q13.1(23,290,786-28,560,269)x1	chr15:23290786-28560269	5269.48	Loss	1
137	Female	Pathogenic	arr[hg19] 15q11.2q13.1(23,286,571-28,545,601)x1	chr15:23286571-28545601	5259.03	Loss	1
138	Female	Pathogenic	arr[hg19] 15q11.2q13.1(22,770,421-28,823,722)x4	chr15:22770421-28823722	6053.3	Gain	4
139	Male	Pathogenic	arr[hg19] 15q11.2q13.1(23,620,191-28,545,355)x1	chr15:23620191-28545355	4925.16	Loss	1
140	Female	Pathogenic	arr[hg19] 15q11.2q13.1(23,290,787-28,540,345)x1	chr15:23290787-28540345	5249.56	Loss	1
141	Male	Pathogenic	arr[hg19] 15q11.2q13.1(23,620,191-28,560,269)x1	chr15:23620191-28560269	4940.08	Loss	1
142	Female	Pathogenic	arr[hg19] 15q11.2q13.1(23,620,191-28,526,318)x1	chr15:23620191-28526318	4906.13	Loss	1
144	Male	Pathogenic	arr[hg19] 15q13.1q13.3(28,958,779-32,914,239)x3	chr15:28958779-32914239	3955.46	Gain	3
144	Male	Pathogenic	arr[hg19] 15q11.2q13.1(22,770,421-28,644,578)x4	chr15:22770421-28644578	5874.16	Gain	4
145	Female	Pathogenic	arr[hg19] 15q11.2q13.1(23,290,787-29,002,738)x1	chr15:23290787-29002738	5711.95	Loss	1
146	Male	Pathogenic	arr[hg19] 15q11.2q13.1(22,770,421-28,823,722)x4	chr15:22770421-28823722	6053.3	Gain	4
147	Female	Pathogenic	arr[hg19] 15q11.2q13.1(23,620,191-28,545,459)x1	chr15:23620191-28545459	4925.27	Loss	1
148	Male	Pathogenic	arr[hg19] 15q11.2q13.1(22,770,421-29,058,028)x1	chr15:22770421-29058028	6287.61	Loss	1
149	Female	Pathogenic	arr[hg19] 15q24.1q24.2(72,943,184-75,567,198)x1	chr15:72943184-75567198	2624.01	Loss	1
150	Female	Pathogenic	arr[hg19] 16p13.3(85,880-1,769,014)x1	chr16:85880-1769014	1683.13	Loss	1
151	Male	Pathogenic	arr[hg19] 16q11.2q12.1(46,503,328-51,737,430)x1	chr16:46503328-51737430	5234.1	Loss	1
152	Female	Pathogenic	arr[hg19] 16q24.3(88,818,573-89,561,087)x1	chr16:88818573-89561087	742.514	Loss	1
153	Male	Pathogenic	arr[hg19] 17p11.2(16,763,370-20,417,235)x1	chr17:16763370-20417235	3653.86	Loss	1
154	Female	Pathogenic	arr[hg19] 17q11.2-q12(29149512-32555022)	chr17:29149512-32555022	3005.56	Loss	1
155	Male	Pathogenic	arr[hg19] 17p11.2(16,761,814-20,392,147)x1	chr17:16761814-20392147	3630.33	Loss	1
156	Male	Pathogenic	arr[hg19] 17p11.2(16,745,600-20,304,669)x3	chr17:16745600-20304669	3559.07	Gain	3
157	Female	Pathogenic	arr[hg19] 17q11.2(28,997,893-30,386,537)x1	chr17:28997893-30386537	1388.64	Loss	1
158	Female	Pathogenic	arr[hg19] 17p11.2(16,741,411-20,430,791)x1	chr17:16741411-20430791	3689.38	Loss	1
159	Male	Pathogenic	arr[hg19] 17p11.2(16,761,814-20,318,253)x3	chr17:16761814-20318253	3556.44	Gain	3
160	Female	Pathogenic	arr[hg19] 17q12(34,822,465-36,353,953)x1	chr17:34822465-36353953	1531.49	Loss	1
161	Male	Pathogenic	arr[hg19] 17p11.2(18,643,290-21,690,654)x4	chr17:18643290-21690654	3047.36	Gain	4
161	Male	Pathogenic	arr[hg19] 17p11.2(16,591,259-18,629,013)x3	chr17:16591259-18629013	2037.75	Gain	3
162	Male	Pathogenic	arr[hg19] 17q23.2q25.1(60,367,443-70,971,206)x3	chr17:60367443-70971206	10603.8	Gain	3
163	Female	Pathogenic	arr[hg19] 18q22.1q23(61,923,592-78,013,728)x1	chr18:61923592-78013728	16090.1	Loss	1
163	Female	Pathogenic	arr[hg19] 18p11.32p11.21(136,227-11,032,975)x1	chr18:136227-11032975	10896.7	Loss	1
164	Male	Pathogenic	arr[hg19] 18q21.2q21.31(52,052,758-53,988,449)x1	chr18:52052758-53988449	1935.69	Loss	1
165	Male	Pathogenic	arr[hg19] 18p11.32q11.1(136,226-18,521,285)x1	chr18:136226-18521285	18385.1	Loss	1
166	Male	Pathogenic	arr[hg19] 18q21.2(49,388,700-53,008,554)x1	chr18:49388700-53008554	3619.85	Loss	1
167	Female	Pathogenic	arr[hg19] 19q13.32q13.33(46,202,136-48,224,329)x1	chr19:46202136-48224329	2022.19	Loss	1
168	Male	Pathogenic	arr[hg19] 19q13.33q13.43(50,591,937-58,956,888)x3	chr19:50591937-58956888	8364.95	Gain	3
169	Female	Pathogenic	arr[hg19] 20p11.21-12.3(6065181-24311672)	chr20:6065181-24311672	3648.23	Loss	1
170	Male	Pathogenic	arr[hg19] 20q13.33(61,438,651-62,915,555)x1	chr20:61438651-62915555	1476.9	Loss	1
171	Female	Pathogenic	arr[hg19] 21q11.2q22.3(15,016,486-48,093,361)x3	chr21:15016486-48093361	33076.9	Gain	3
172	Male	Pathogenic	arr[hg19] 21q11.2q22.3(15,016,486-48,093,361)x3	chr21:15016486-48093361	33076.9	Gain	3
173	Female	Pathogenic	arr[hg19] 21q11.2q22.3(15,016,486-48,093,361)x3	chr21:15016486-48093361	33076.9	Gain	3
174	Male	Pathogenic	arr[hg19] 21q11.2q22.3(15,016,486-48,093,361)x3	chr21:15016486-48093361	33076.9	Gain	3
175	Male	Pathogenic	arr[hg19] 21q11.2q22.3(15,006,457-48,097,372)x3	chr21:15006457-48097372	33090.9	Gain	3
176	Male	Pathogenic	arr[hg19] 13q11q12.12(19,436,286-24,096,730)x3	chr13:19436286-24096730	4660.44	Gain	3
176	Male	Pathogenic	arr[hg19] 21q11.2q22.11(15,016,486-32,414,169)x1	chr21:15016486-32414169	17397.7	Loss	1
177	Male	Pathogenic	arr[hg19] 22q11.21(20,869,774-22,008,450)x1	chr22:20869774-22008450	1138.68	Loss	1
178	Female	Pathogenic	arr[hg19] 22q11.21(18,916,842-21,798,907)x1	chr22:18916842-21798907	2882.07	Loss	1
179	Male	Pathogenic	arr[hg19] 22q11.21(18,648,866-21,465,659)x1	chr22:18648866-21465659	2816.79	Loss	1
180	Male	Pathogenic	arr[hg19] 22q13.1q13.33(40,709,680-51,197,766)x3	chr22:40709680-51197766	10488.1	Gain	3
181	Female	Pathogenic	arr[hg19] 22q11.21(18,916,842-21,798,907)x1	chr22:18916842-21798907	2882.07	Loss	1
182	Male	Pathogenic	arr[hg19] 22q13.33(51,001,996-51,165,443)x1	chr22:51001996-51165443	163.447	Loss	1
182	Male	Pathogenic	arr[hg19] 22q13.2q13.31(43,499,758-46,193,006)x1	chr22:43499758-46193006	2693.25	Loss	1
182	Male	Pathogenic	arr[hg19] 22q13.31q13.33(46,201,502-50,991,312)x1	chr22:46201502-50991312	4789.81	Loss	1
183	Female	Pathogenic	arr[hg19] 22q11.21(18,916,842-21,798,907)x1	chr22:18916842-21798907	2882.07	Loss	1
184	Male	Pathogenic	arr[hg19] 22q13.33(49,927,887-51,197,838)x1	chr22:49927887-51197838	1269.95	Loss	1
185	Male	Pathogenic	arr[hg19] 22q13.33(51,128,324-51,197,766)x1	chr22:51128324-51197766	69.442	Loss	1
186	Female	Pathogenic	arr[hg19] 22q13.31q13.33(47,681,629-51,197,766)x1	chr22:47681629-51197766	3516.14	Loss	1
186	Female	Pathogenic	arr[hg19] 12q24.23q24.33(119,858,322-133,777,562)x3	chr12:119858322-133777562	13919.2	Gain	3
187	Female	Pathogenic	arr[hg19] 22q13.31q13.33(47,794,392-51,197,838)x1	chr22:47794392-51197838	3403.45	Loss	1
188	Male	Pathogenic	arr[hg19] 12p13.33p13.32(173,786-3,897,493)x1	chr12:173786-3897493	3723.71	Loss	1
188	Male	Pathogenic	arr[hg19] 22q13.31q13.33(47,277,269-51,197,838)x3	chr22:47277269-51197838	3920.57	Gain	3
189	Female	Pathogenic	arr[hg19] Xp22.33q28(168,546-155,190,291)x1	chrX:168546-155190291	155022	Loss	1
190	Female	Pathogenic	arr[hg19] Xp22.33q28(168,551-155,233,098)x1	chrX:168551-155233098	155065	Loss	1
191	Female	Pathogenic	arr[hg19] Yp11.31q11.21(2,650,140-13,800,735)x1	chrY:2650140-13800735	11150.6	Gain	1
191	Female	Pathogenic	arr[hg19] Xp21.1q28(33,292,975-155,233,731)x1	chrX:33292975-155233731	121941	Loss	1
192	Male	Pathogenic	arr[hg19] Xq26.2q26.3(133,138,153-134,299,774)x2	chrX:133138153-134299774	1161.62	Gain	2
193	Male	Pathogenic	arr[hg19] Xq28(153,124,003-153,408,930)x2	chrX:153124003-153408930	284.927	Gain	2
194	Male	Pathogenic	arr[hg19] Xp21.1(32,378,336-32,594,637)x0	chrX:32378336-32594637	216.301	Loss	0
195	Male	Pathogenic	arr[hg19] Xp21.3p11.4(28,429,528-37,711,738)x2	chrX:28429528-37711738	9282.21	Gain	2
196	Male	Pathogenic	arr[hg19] Xp21.1(32,380,194-32,622,258)x0	chrX:32380194-32622258	242.064	Loss	0
197	Female	Pathogenic	arr[hg19] Xp22.33q28(168,546-155,233,731)x3	chrX:168546-155233731	155065	Gain	3
198	Female	Pathogenic	arr[hg19] Xq21.1q25(80,181,934-127,413,858)x3	chrX:80181934-127413858	47231.9	Gain	3
199	Male	Pathogenic	arr[hg19] Xq22.2(102,821,012-103,263,268)x2	chrX:102821012-103263268	442.256	Gain	2
200	Male	Pathogenic	arr[hg19] Xq28(153,180,240-153,717,281)x2	chrX:153180240-153717281	537.041	Gain	2
201	Male	Pathogenic	arr[hg19] Xq22.1q22.3(99,821,357-105,048,860)x2	chrX:99821357-105048860	5227.5	Gain	2
